# Supplementary material for: Hyperbaric Oxygen Therapy Versus Intravenous Thrombolysis in the Treatment of Central Retinal Artery Occlusion: A Systematic Review and Meta-Analysis
Source: J Clin Med. 2026 Mar 30;15(7):2628. doi: 10.3390/jcm15072628 (PMC13073387; doi:10.3390/jcm15072628)
Supplement: Supplementary file 1 [file jcm-15-02628-s001.zip]

Archive with 2 entries (2 files):
- jcm-4173421 - File S1 PRISMA Checklist HBOT IVT.pdf
- jcm-4173421 - HBOT IVT Supplementary Tables.pdf
